# Supplementary material for: Deciphering α-L-Fucosidase Activity Contribution in Human and Mouse: Tissue α-L-Fucosidase FUCA1 Meets Plasma α-L-Fucosidase FUCA2
Source: Cells. 2025 Aug 30;14(17):1355. doi: 10.3390/cells14171355 (PMC12427801; doi:10.3390/cells14171355)
Supplement: Supplementary file 1 [file cells-14-01355-s001.zip]

Archive with 1 entries (1 files):
- cells-3613727-supplementary.pdf
